# Supplementary material for: A survey to evaluate animal methods bias experienced by India-based researchers in the peer review of manuscripts and grant applications
Source: NAM J. 2025 Aug 6;1:100042. doi: 10.1016/j.namjnl.2025.100042 (PMC13288646; doi:10.1016/j.namjnl.2025.100042)
Supplement: application 3 [file mmc3.xlsx]

## Sheet: Sheet1
Q2_1	Q3	Q4	Q5	Q6	Q7	Q8_1	Q9_2	Q10	Q10_6_TEXT	Q11	Q11_7_TEXT	Q12	Q12_10_TEXT	Q13	Q14	Q15	Q16	Q16_5_TEXT	Q17	Q18	Q18_22_TEXT	Q19_4	source
On approximately how many peer-reviewed publications are you listed as author? (If greater than 300, leave the slider at 300. If zero, move the slider to the right and then back to zero.)	In ALL your studies EVER, including non-published work, have you used animal-based methods (experiments performed in a living non-human animal or in a non-human animal-derived organ, tissue, or other biological product)?	What key factors, including pressures or incentives, have influenced your selection of animal-based methods? Please explain in one or two sentences.	In ALL your studies EVER, including non-published work, have you used nonanimal-based methods (experiments performed in a living human, in a human-derived organ, tissue, or cell-based in vitro model)?	What key factors, including pressures or incentives, have influenced your selection of nonanimal-based methods? Please explain in one or two sentences.	During a manuscript submission process, have you EVER been asked by peer reviewers or editors for animal-based experiments to be added to a study of yours that otherwise had no animal-based experiments?	Approximately how many times have you been asked by peer reviewers or editors for animal-based experiments to be added to a study of yours that otherwise had no animal-based experiments? (If greater than 20, leave the slider at 20.)	Approximately what percentage of these requests for additional animal experiments did you comply with? (If zero, move the slider to the right and then back to zero.)	For instances when you complied with the requests for additional animal experiments, why did you do so? Select all that apply. - Selected Choice	For instances when you complied with the requests for additional animal experiments, why did you do so? Select all that apply. - Other (please specify): - Text	For instances when you didn't comply with the requests for additional animal experiments, why didn't you do so? Select all that apply. - Selected Choice	For instances when you didn't comply with the requests for additional animal experiments, why didn't you do so? Select all that apply. - Other (please specify): - Text	Have you EVER experienced any of the following as a result of reviewers requesting additional animal experiments? Select all that apply. - Selected Choice	Have you EVER experienced any of the following as a result of reviewers requesting additional animal experiments? Select all that apply. - Other (please specify): - Text	Have you EVER used animal-based methods solely because you expected peer reviewer or editor requests for them (i.e., you did not think the experiments were necessary outside of the review context?)	Have you EVER felt that the lack of animal experiments in your grant proposal negatively influenced its evaluation? If you're not sure, give your best guess.	If yes (if you've felt that the lack of animal experiments in your grant proposal negatively influenced its evaluation), can you please explain what happened in one or two sentences?	What is your gender? - Selected Choice	What is your gender? - I do not see myself represented in the above options. My gender is: - Text	In which state or union territory do you primarily work?	What best describes your primary field of research? - Selected Choice	What best describes your primary field of research? - Other (please specify): - Text	Approximately how many years has it been since you received your highest earned degree? If greater than 50, leave the slider at 50.	source
28	Yes	NA	No											No	No		Man		Tamil Nadu	Nutritional sciences		7	IBS-social
15	No		No												No		Man		Karmataka	Genetics and genomics		5	IBS-social
23	Yes	To understand the mechanism underlying the disease I was studying	Yes	Human samples were available and sufficient for the scope of this study	No									No	Not applicable (I've never submitted a grant without animal experiments)		Man		Haryana	Genetics and genomics		18	IBS-email
45	Yes	To study the role of genes or proteins in physiology of animals.	Yes	To study the mechanism of action of any protein.	Yes	5	2	The additional animal experiments were scientifically justified.,The additional animal experiments were ethically justified.,The additional animal experiments increased the chance of publication.,It was feasible to conduct the additional animal experiments with time, resources, facilities, expertise, and/or collaborators.,The additional animal experiments were approved by the appropriate ethics c…		It was not feasible to conduct the additional animal experiments with time, resources, facilities, expertise, and/or collaborators.		Manuscript rejection or withdrawal,Publishing in lower impact journals		No	Yes	Rejected	Man		Goa	Other (please specify):	Reproductive endocrinology	14	IBS-email
150	Yes	It is not the pressure or incentive. Preclinical animal model studies are needed to understand what's happening at the whole metabolism level	Yes	Clinical research needs to be performed with human derived biological fluids or tissues and often extended with appropriate surrogate tissues of human-origin and near simulalting cell models	Yes	10	50	The additional animal experiments were scientifically justified.,The additional animal experiments increased the chance of publication.,It was feasible to conduct the additional animal experiments with time, resources, facilities, expertise, and/or collaborators.,The additional animal experiments were approved by the appropriate ethics committee.		A nonanimal alternative was provided in response to the suggested animal experiments.,The additional animal experiments would have been beyond the study's scope.		Publication delays,Publishing in lower impact journals,Incentivization to conduct animal experiments in the future		Yes	Yes	As a disease-biologist, I strongly advise that in vitro studies should be extended and supported by preclinical animal studies and then by clinical studies	Man		Tamil Nadu	Biomedical and clinical research		36	IBS-email
7	No		No												Yes	Reviewer will say that there is no novelty	Woman		Haryana	Other (please specify):	Medical mycology	5	IBS-email
8	Yes	Disease model, difficult to study in vitro, in vitro model doesn't mimick the disease completely	Yes	For mechanistic experiments where you need a lot of cell for robust biochemical and cell biology experiments	No									No	No		Man		West Bengal	Molecular and cellular biology		4	IBS-email
75	Yes	My studies of assessing 'virulence' of pathogens are not possible without a model host. I use the worm C. elegans as a model host.	Yes	In vitro experiments move bit faster, and at somewhat lesser cost. There are not much ethical issues.	Yes	3	0			The additional animal experiments were not scientifically justified.,The additional animal experiments were not ethically justified.,The manuscript was submitted to a different journal.,It was not feasible to conduct the additional animal experiments with time, resources, facilities, expertise, and/or collaborators.,The additional animal experiments would have been beyond the study's scope.		Publication delays,Manuscript rejection or withdrawal,Publishing in lower impact journals,Demoralization or discouragement,Negative impacts in obtaining funding		No	Yes	While defending a grant presented to Gujarat State Biotech Mission, which was on a classical Ayurvedic formulation 'Triphala', the review panel kept on insisting on toxicity studies in rat/mice type of animals. They simply failed to understand that for such formulations with thousands of years of history of safe usage, there is no need to show safety in animals (and killing them unnecessarily). F…	Man		Gujarat	Microbiology		14	IBS-email
11	Yes	Proof of concept	Yes		Yes	20	0			The manuscript was submitted to a different journal.,It was not feasible to conduct the additional animal experiments with time, resources, facilities, expertise, and/or collaborators.		Publication delays,Manuscript rejection or withdrawal,Publishing in lower impact journals,Demoralization or discouragement,Incentivization to conduct animal experiments in the future,Negative impacts in obtaining funding,Rushed experiments		No	Yes	It was considered as incomplete work.	Man		Karmataka	Biomedical and clinical research		5	IBS-email
8	No		Yes		No										No		Man		Gujarat	Environmental sciences		9	IBS-email
34	Yes	To get more insightful meaning and better impact publications	Yes	Ease of use, availability, cheaper reagents	Yes	7	1	The additional animal experiments were scientifically justified.,The additional animal experiments increased the chance of publication.,It was feasible to conduct the additional animal experiments with time, resources, facilities, expertise, and/or collaborators.,The additional animal experiments were approved by the appropriate ethics committee.		A nonanimal alternative was provided in response to the suggested animal experiments.,The manuscript was submitted to a different journal.,It was not feasible to conduct the additional animal experiments with time, resources, facilities, expertise, and/or collaborators.,The additional animal experiments would have been beyond the study's scope.		Manuscript rejection or withdrawal,Publishing in lower impact journals,Demoralization or discouragement,Negative impacts in obtaining funding,Negative impacts in hiring or promotions		No	Yes	I was asked to incorporate knock out animal experiments without that, the study might not be meaningful	Man		West Bengal	Other (please specify):	Immunology	10	IBS-email
4	Yes	In one paper, the reviewers suggested cell culture based studies to validate the results	No											Yes	Yes	My supervisors' first grant was rejected because most of the claims were based on in-vitro studies	Woman		Maharashtra	Neuroscience		27	IBS-email
9	Yes	In mycobacteria research, animal experiment are the first step to validate that lab-based results are true and viable in in vivo.	Yes	in vitro method was crucial to test the hypothesis.	Yes	3	20	The additional animal experiments were scientifically justified.,The additional animal experiments increased the chance of publication.,It was feasible to conduct the additional animal experiments with time, resources, facilities, expertise, and/or collaborators.		A nonanimal alternative was provided in response to the suggested animal experiments.,The manuscript was submitted to a different journal.,It was not feasible to conduct the additional animal experiments with time, resources, facilities, expertise, and/or collaborators.,The additional animal experiments would have been beyond the study's scope.		Publication delays,Manuscript rejection or withdrawal,Publishing in lower impact journals		No	Not applicable (I've never submitted a grant without animal experiments)		Woman		Haryana	Other (please specify):	Public health and higher education policy	5	IBS-email
65	Yes	In biology, it is important to validate the findings uisng in vitro and in vivo models	Yes	To properly address the query in science, we need in vitro and in vivo models	Yes	5	100	The additional animal experiments were scientifically justified.,The additional animal experiments were ethically justified.,The additional animal experiments increased the chance of publication.,It was feasible to conduct the additional animal experiments with time, resources, facilities, expertise, and/or collaborators.,The additional animal experiments were approved by the appropriate ethics c…				Publication delays,Manuscript rejection or withdrawal,Publishing in lower impact journals		No	Not applicable (I've never submitted a grant without animal experiments)		Man		Kerala	Biotechnology		16	IBS-email
34	Yes	Good research work and Authenticate the data and IVIVC	Yes	It Gives basic Idea and also help to establish IVIVC	No									No	Yes	The Data is more authenticate with these studies	Man		Madhya Pradesh	Other (please specify):	Pharmaceutical Sciences	17	IBS-email
25	No		No												No		Man		Bihar	Microbiology		6	IBS-email
16	Yes	I work on gut immunology and it is very difficult to study the immunological aspects of some diseases , particularly those occurring in the ileum due to lack of ileal biopsies. Further animal models allow us to test infection models in vulnerable populations, such as neonates or pregnant mice , and ethical considerations for doing so in humans would be greater.	Yes	I prefer cell lines when we are studying a drug , or looking at the effects of an infection on a pur culture, such as epithelial cells or macrophages. However , they do not provide a comprehensive picture with respect to immunology.Human samples/biopsies provide better ideas of the immune microenvironment , but teh huge amounts of variations in human behaviour (different diets, exposure to allerg…	No									No	Not applicable (I've never submitted a grant without animal experiments)		Woman		West Bengal	Other (please specify):	Immunology	9	IBS-email
65	Yes	lack of appropriate human-derived models to design a clinical trial for risk and efficacy assessments	Yes	in vitro human models (sub cellular fractions, recombinant enzymes, cell-based models provide mechanistic data that either support or not support animal derived data. Such data is essential to make critical Go/NoGo decisions of whether (or not) to conduct human clinical trials. .	Yes	12	7	The additional animal experiments were scientifically justified.,The additional animal experiments increased the chance of publication.,The additional animal experiments were approved by the appropriate ethics committee.,Other (please specify):	In vitro studies provide mechanistic information to make more appropriate scientific decisions	The additional animal experiments were not scientifically justified.,A nonanimal alternative was provided in response to the suggested animal experiments.,The additional animal experiments would have been beyond the study's scope.		Publication delays,Manuscript rejection or withdrawal,Publishing in lower impact journals,Negative impacts in obtaining funding		No	Yes	Without Funding - Laboratory Shuts Down (1) employees do not get paid,(2) laboratory monthly maintenance costs including facility rents, electricity bills cannot be paid . Need to look for another job	Man		Karmataka	Biotechnology		35	AIC-social
3	No		No												Yes	I felt that lack of animal experiments in the proposal indicates that there is no proper validation of your research work without preclinical models	Man		Karmataka	Pharmacology		3	IBS-email
2	No		No												Yes	My work is on nanobiotechnology-microbiology, it often brings up questions on the toxicity/cytotoxicity evaluation; although our primary scope/objectives are well established. This creates immense pressure to pursue secondary goals which is extremely laborious wet-lab experiments in addition to the existing research objectives.	Woman		West Bengal	Biotechnology		0	IBS-email
4	Yes	applications, money and commerical level	Yes	applications	Yes	1	1	The additional animal experiments were scientifically justified.,The additional animal experiments increased the chance of publication.,The additional animal experiments were approved by the appropriate ethics committee.		The additional animal experiments were not ethically justified.,The additional animal experiments would have been beyond the study's scope.		Publishing in lower impact journals,Negative impacts in obtaining funding		Yes	No		Man		Tamil Nadu	Biomedical and clinical research		36	IBS-email
20	No		Yes	Funding	No																		IBS-email
20	Yes	more reliable	Yes	no ethical permission required	Yes	19	9	The additional animal experiments increased the chance of publication.		The manuscript was submitted to a different journal.		Publishing in lower impact journals,Demoralization or discouragement,Negative impacts in obtaining funding		Yes	Yes								IBS-email
5	No		No												Yes								IBS-email
7	Yes		Yes		Yes	2	8	The additional animal experiments were ethically justified.		A nonanimal alternative was provided in response to the suggested animal experiments.		Rushed experiments		Yes	Yes								AIC-social
14	No		Yes	I HAVE NO INCENTIVES SO FAR	No										No		Man		Tamil Nadu	Biomedical and clinical research		17	AIC-email
5	Yes	easy genetic manipuations	No											No	Yes		Man		Maharashtra	Molecular and cellular biology		6	AIC-email
149	Yes		Yes		Yes	11	45	The additional animal experiments were scientifically justified.		The additional animal experiments were not scientifically justified.,A nonanimal alternative was provided in response to the suggested animal experiments.		Publication delays		Yes	Yes		Man		Uttar Pradesh	Environmental sciences		5	AIC-email
60	Yes	answers to fundamental questions that were raised after performing human studies	Yes	non availability of humanised models and tissues	Yes	3	2	The additional animal experiments were scientifically justified.,The additional animal experiments were ethically justified.,The additional animal experiments increased the chance of publication.,It was feasible to conduct the additional animal experiments with time, resources, facilities, expertise, and/or collaborators.,The additional animal experiments were approved by the appropriate ethics c…		The additional animal experiments were not scientifically justified.,The manuscript was submitted to a different journal.,It was not feasible to conduct the additional animal experiments with time, resources, facilities, expertise, and/or collaborators.,The additional animal experiments would have been beyond the study's scope.		Publication delays,Manuscript rejection or withdrawal,Publishing in lower impact journals,Rushed experiments		No	Yes	the validation of the results in an animal model was requested by the reviewer	Woman		Maharashtra	Biotechnology		18	AIC-email
195	Yes	iyuiyui	Yes	jyui	Yes	18	65	The additional animal experiments increased the chance of publication.		It was not feasible to conduct the additional animal experiments with time, resources, facilities, expertise, and/or collaborators.		Negative impacts in obtaining funding		Yes	Yes	lyui	Non-binary		Karmataka	Biochemistry		38	HSI-social
6	Yes	Necessary to validate in-vitro results in animal models/ cell lines to publish in high impact factor journals	No											Yes	No		Woman		Telangana	Biomedical and clinical research		2	AIC-email
4	No		No												Yes	If I would have got the chance to do the animal/non-animal in-vitro/in-vivo testing, then the experiment would have been validated properly or say more accurately.	Man		Haryana	Biotechnology		4	AIC-email
45	Yes	Physiologically more relevant system	Yes	Preliminary data generation to understand the functioning of my experimental model	No									No	Not applicable (I've never submitted a grant without animal experiments)		Woman		Telangana	Biomedical and clinical research		11	AIC-email
15	Yes	Requirement for performing to extend it to human extrapolation	No											No	No		Man		Telangana	Biomedical and clinical research		8	IBS-email
1	Yes		No											No	Not applicable (I've never submitted a grant without animal experiments)		Man		Telangana	Bioengineering		25	AIC-social
76	No		Yes	3D microphysiological disease model fabrication for high throughput drug screening is the need for accelerating the drug discovery process.	Yes	4	0			A nonanimal alternative was provided in response to the suggested animal experiments.		None of the above			No		Man		West Bengal	Bioengineering		5	AIC-social
40	Yes	The complexities of live animal cannot be replicated in in vitro single cell based systems, and for proper understanding, in vivo models and organs are necessary.	Yes	To understand the effect on human cells. We only perform in vitro cell line based studies.	Yes	5	75	The additional animal experiments were scientifically justified.,The additional animal experiments increased the chance of publication.,It was feasible to conduct the additional animal experiments with time, resources, facilities, expertise, and/or collaborators.,The additional animal experiments were approved by the appropriate ethics committee.		The additional animal experiments were not scientifically justified.,A nonanimal alternative was provided in response to the suggested animal experiments.,It was not feasible to conduct the additional animal experiments with time, resources, facilities, expertise, and/or collaborators.,The additional animal experiments would have been beyond the study's scope.		Publication delays,Manuscript rejection or withdrawal,Publishing in lower impact journals,Incentivization to conduct animal experiments in the future,Negative impacts in obtaining funding,Negative impacts in hiring or promotions		No	Yes	Most often the grant application was rejected.	Man		Rajasthan	Pharmacology		12	IBS-email
30	Yes	Validating in an organism	Yes	Understanding basic signalling in cells.	No									No	No		Woman		Maharashtra	Molecular and cellular biology		22	IBS-email
12	No		Yes	no factors have influenced my selection. it's based on the objectives of my studies.	Yes	1	0			Other (please specify):	animal study was still under progress.	Manuscript rejection or withdrawal			No		Woman		Telangana	Biotechnology		3	IBS-email
104	No		Yes	Respect for animals, budget and three Rs in practice	Yes	4	0			The manuscript was submitted to a different journal.,It was not feasible to conduct the additional animal experiments with time, resources, facilities, expertise, and/or collaborators.,The additional animal experiments would have been beyond the study's scope.		Publication delays,Manuscript rejection or withdrawal,Demoralization or discouragement,Rushed experiments			No		Man		Kerala	Computational biology		16	IBS-email
57	No		No												No		Man		Karmataka	Computational biology		15	HSI-email
21	Yes	Phylogenetic position at the base if eumetazoa. Unique regeneration capabilities.	Yes	In vitro studies were perfomed to understand the biochemical interactions of target molecules.	Yes	2	0			A nonanimal alternative was provided in response to the suggested animal experiments.,It was not feasible to conduct the additional animal experiments with time, resources, facilities, expertise, and/or collaborators.		Publication delays		No	Not applicable (I've never submitted a grant without animal experiments)		Man		Uttar Pradesh	Molecular and cellular biology		11	HSI-email
6	Yes	Animal cell derived invitro model like cell culture to study signalling pathways	Yes	Non animal based cell culture system is easy to handle and study signalling pathways and functions of particular gene	No									No	No		Man		Telangana	Molecular and cellular biology		1	HSI-email
81	Yes	Development of Monoclonal antibodies required the use of mice	Yes	in vitro experimental models using human cancer cell lines are excellent experimental resources	No									No	No		Man		Tamil Nadu	Other (please specify):	Cancer research	18	IBS-email
26	No		No												Not applicable (I've never submitted a grant without animal experiments)		Man		Karmataka	Genetics and genomics		25	HSI-email
20	No		No												Yes	Not during the grant proposal submission, but while submitting the manuscript to a good impact factor journal it is a general observation that without animal based studies, oriented towards the discovery of new therapeutic products, you can't publish your work in a high reputed journal.	Man		Bihar	Microbiology		12	HSI-email
151	Yes	I used mainly insect (drsophila fly) and zebrafish as animal system. advantage was that of genetic and availability of reagents.	Yes	What ever question can be answered in cell lines, i dont consider animals.	Yes	4	0			The manuscript was submitted to a different journal.,The additional animal experiments would have been beyond the study's scope.		Manuscript rejection or withdrawal		No	No		Man		Karmataka	Genetics and genomics		38	HSI-email
92	Yes	to validate biological output beyond 2D cell culture experiments. This purely for scientific curiosity and not influenced by any peer pressure or incentives	Yes	To validate biological outcome in human cells or cell-based models for purely scientific curiosity and the decision was never influenced by any external pressure or incentive	Yes	20	70	The additional animal experiments were scientifically justified.,The additional animal experiments increased the chance of publication.,It was feasible to conduct the additional animal experiments with time, resources, facilities, expertise, and/or collaborators.,The additional animal experiments were approved by the appropriate ethics committee.		The manuscript was submitted to a different journal.,It was not feasible to conduct the additional animal experiments with time, resources, facilities, expertise, and/or collaborators.,The additional animal experiments would have been beyond the study's scope.		Publication delays,Manuscript rejection or withdrawal,Publishing in lower impact journals		No	Not applicable (I've never submitted a grant without animal experiments)		Man		Telangana	Pharmacology		24	HSI-email
1	Yes	djhypujo[iu ]piu[fjhlkjlkchjlfhlkjhkl	Yes	sdjgfskdsdkjghldhglkdhgd	Yes	1	44	The additional animal experiments were scientifically justified.,The additional animal experiments increased the chance of publication.,It was feasible to conduct the additional animal experiments with time, resources, facilities, expertise, and/or collaborators.		The manuscript was submitted to a different journal.		Rushed experiments		Yes	Yes	dfkghljhnlkjh;kdjhdhj;l	Non-binary		Odisha	Biochemistry		1	AIC-email
2	Yes	Pre-clinical trials and development of the drug	Yes	Preliminary drug testing	No									No	Not applicable (I've never submitted a grant without animal experiments)		Man		Uttar Pradesh	Biotechnology		9	IBS-email
25	Yes	Animal models are used to test the hypothesis under in vivo condition.	Yes	To establish the hypothesis. Perform molecular experiments and generate proof of principle.	No									No	Yes	I am a cancer biologist, working on cancer stem cell. My work has direct translational implications. To provide proof of principles and test the hypothesis in pre-clinical models, animal experiments are necessary to be conducted .	Man		West Bengal	Biomedical and clinical research		18	IBS-email
50	Yes	No	Yes	reliability of biotransformation of molecules in non animal cells	No									No	Yes	never experienced							AIC-email
50	Yes	Better possibilities of acceptance by reviewers and editors.	Yes	Simplicity and less expensive methods	Yes	5	2	The additional animal experiments were scientifically justified.		It was not feasible to conduct the additional animal experiments with time, resources, facilities, expertise, and/or collaborators.		Publication delays,Manuscript rejection or withdrawal,Publishing in lower impact journals,Negative impacts in obtaining funding		Yes	Yes	The proposals get rejected	Man		Punjab	Biomedical and clinical research		7	AIC-email
3	No		Yes	As a Microbiologist, I have used microbial cells, i.e., bacterial system as preliminary model due to the easy availability and cheaper than others.	No										Not applicable (I've never submitted a grant without animal experiments)		Man		Puducherry	Microbiology		7	AIC-email
29	Yes	Animal data is more valuable than in vitro data	Yes	In vitro cell based assays mainly for cytotoxicity and cellular phenomena like cell migration, proliferation, adhesion, differentiation	No									No	Yes	Grant proposals without animal experiments stood a lower chance of funding	Man		Tamil Nadu	Bioengineering		8	IBS-social
58	No		No												Yes	Mostly reviewer ask for the data produced in animal for replication to human	Man		Delhi (National Capital Territory)	Other (please specify):	Veterinarian	20	AIC-email
55	Yes		Yes	To validate invitro findings is big challenge using animal models	Yes	5	2	The additional animal experiments were scientifically justified.,The additional animal experiments increased the chance of publication.,It was feasible to conduct the additional animal experiments with time, resources, facilities, expertise, and/or collaborators.		It was not feasible to conduct the additional animal experiments with time, resources, facilities, expertise, and/or collaborators.,The additional animal experiments would have been beyond the study's scope.		Publication delays,Manuscript rejection or withdrawal,Publishing in lower impact journals		No	No		Woman		Delhi (National Capital Territory)	Molecular and cellular biology		24	AIC-email
17	Yes	Animal-based model use was for extracting the cells as there was no alternative cell type commercially available.	Yes	Non-animal model usage is made to reduce the dependency on animal-based models. And development and use of this method is my best professional choice.	Yes	2	0			The additional animal experiments were not scientifically justified.,The additional animal experiments were not ethically justified.,A nonanimal alternative was provided in response to the suggested animal experiments.,The additional animal experiments would have been beyond the study's scope.		Manuscript rejection or withdrawal		No	No		Woman		Maharashtra	Biotechnology		2	HSI-email
25	Yes	Ethics approval	No											No	No		Man		Delhi (National Capital Territory)	Biotechnology		8	AIC-email
177	Yes	My Science and Questions that I ask in my domain	Yes	We use cell lines extensively for screening purpose	Yes	20	87	The additional animal experiments were scientifically justified.,The additional animal experiments were ethically justified.,The additional animal experiments were approved by the appropriate ethics committee.		It was not feasible to conduct the additional animal experiments with time, resources, facilities, expertise, and/or collaborators.		Manuscript rejection or withdrawal		No	No		Woman		Karmataka	Microbiology		24	HSI-email
60	Yes	Validation of in vitro or computational experimental results	Yes	Validation of results from in vitro or animal models	Yes	3	100	The additional animal experiments were scientifically justified.,The additional animal experiments were ethically justified.,The additional animal experiments increased the chance of publication.,It was feasible to conduct the additional animal experiments with time, resources, facilities, expertise, and/or collaborators.,The additional animal experiments were approved by the appropriate ethics c…				Publication delays		No	Yes	Animal experiments were required for the project and the project would not have been funded without the experiments	Man		Delhi (National Capital Territory)	Molecular and cellular biology		20	HSI-email
9	No		No												Not applicable (I've never submitted a grant without animal experiments)		Woman		Delhi (National Capital Territory)	Biomedical and clinical research		0	HSI-email
44	Yes	Used when it is absolutely required to prove the hypothesis	Yes	My institution doesnâ€™t have animal facility, outsourcing is cost prohibitive	No									No	No		Woman		Tamil Nadu	Molecular and cellular biology		16	HSI-email
1	Yes	Invivo method for the study parameters	No											Yes	Not applicable (I've never submitted a grant without animal experiments)		Woman		Karmataka	Other (please specify):	Pharmaceutics	3	AIC-email
143	Yes	Availability of genetically modified strains have been used by me	Yes	To address issues on Immunology in Human diseases I have used biological samples from humans	No									No	Yes	I have felt that In vivo experimentation either in animals or in humans	Man		Odisha	Biomedical and clinical research		45	HSI-email
45	Yes	Animal use in experiments has been soley based on the research question and the hypothesis	Yes	Based on the research question and the hypothesis being tested with the most relevant methods available.	No									No	No		Man		Karmataka	Neuroscience		15	IBS-email
159	Yes	The kind of research questions we ask need animal experiments and can't be simulated in total in vitro.	Yes	There were no pressures or incentives. The type of questions asked could be addressed using in silico methods	No									No	No		Man		Maharashtra	Molecular and cellular biology		20	AIC-email
18	Yes	proof of concept studies	Yes	More physiologically relevant	No									No	No		Woman		Kerala	Molecular and cellular biology		10	IBS-email
16	No		Yes	ease of work, access to animal free system,	Yes	3	2	The additional animal experiments increased the chance of publication.		A nonanimal alternative was provided in response to the suggested animal experiments.,It was not feasible to conduct the additional animal experiments with time, resources, facilities, expertise, and/or collaborators.		None of the above			Yes	the methodology was not considered robust	Woman		Karmataka	Molecular and cellular biology		5	IBS-email
100	Yes	Bacterial/ yeast pathogen's virulence can not be assayed in absence of the host. For this reason, we are using the nematode worm C. elegans as a model host.	Yes	In my experiments for investigating effects of various anti-pathogenic formulations on bacterial pathogens, in vitro assays are essential.	No									No	Yes	The review panel (at GSBTM) failed to understand that while investigating traditional medicine formulations like 'Triphala' with a long history of safe human usage, there is no need to do toxicity studies in animals like rats or mice. They also seemed unaware of the increasing popularity of C. elegans and its biological relevance as a model organism. That made them reject the grant.	Man		Gujarat	Microbiology		14	IBS-email
19	Yes	I have conducted animal experiment studies on disease induction, toxicity evaluation, and drug treatments, focusing on Alzheimerâ€™s disease models. My work includes biochemical, neurochemical, and histopathological analyses for therapeutic insights.	No											Yes	No		Man		Odisha	Biotechnology		2	IBS-email
24	Yes	I study animal development to gain insights into congenital diseases. Animal models are indispensable for such studies.	Yes	Where animal models are not required or to prove hypotheses derived from animal experiments, nonanimal-based studies are useful.	Yes	3	2	It was feasible to conduct the additional animal experiments with time, resources, facilities, expertise, and/or collaborators.		The additional animal experiments were not scientifically justified.,The additional animal experiments would have been beyond the study's scope.		Manuscript rejection or withdrawal,Publishing in lower impact journals		No	Yes	Animal experiments are required in cases where animal development is studied.	Man		Delhi (National Capital Territory)	Genetics and genomics		18	IBS-email
24	Yes	Primary cultures from both donated human tissue and animal models serve as the best way to understand biological mechanisms.	Yes	Donated tissue from disease conditions reflect changes in situ and therefore provide extremely necessary information about disease progression and physiology.	Yes	7	2	The additional animal experiments increased the chance of publication.		A nonanimal alternative was provided in response to the suggested animal experiments.,It was not feasible to conduct the additional animal experiments with time, resources, facilities, expertise, and/or collaborators.,The additional animal experiments would have been beyond the study's scope.		Publication delays,Publishing in lower impact journals,Negative impacts in obtaining funding,Negative impacts in workplace relationships		No	Yes	Grant proposals were criticised for being solely in vitro and therefore lacking dimension. Also validity of experimental results were questioned in the larger context.	Woman		Tamil Nadu	Biomedical and clinical research		18	IBS-email
12	No		No												Not applicable (I've never submitted a grant without animal experiments)		Man		Delhi (National Capital Territory)	Biotechnology		5	IBS-email
98	Yes	In- vivo evaluation of pathogenic potential of a microbe	No											No	No		Man		Kerala	Microbiology		30	IBS-email
24	Yes	immunity study is not possible without animal study	Yes	animal ethical pressure and cost	Yes	13	40	The additional animal experiments were scientifically justified.,The additional animal experiments increased the chance of publication.		The additional animal experiments were not ethically justified.,The manuscript was submitted to a different journal.,It was not feasible to conduct the additional animal experiments with time, resources, facilities, expertise, and/or collaborators.		Publishing in lower impact journals,Negative impacts in obtaining funding		Yes	Yes	without animal study they said feasibility of grant,reject,reduce money	Man		West Bengal	Biomedical and clinical research		15	IBS-email
76	No		No												No		Man		Haryana	Microbiology		13	IBS-email
10	No		No												Yes	I am a very new PI. I work on antimicrobials, and I felt in some job interviews they wanted me to work on host pathogen interactions. Having work limited to bacteria was viewed as not strong enough	Woman		Karmataka	Biotechnology		9	IBS-email
43	Yes	In-vitro experiments cannot recapitulate disease development like cardiovascular diseases. All organs are inter-connected and only in vivo animal based experiment recapitulate the true scenario. working in isolation in a cell line is of no use.	Yes	Validation of the rodent data in humans to show that some part of mechanism are conserved across human and rodents.	Yes	20	71	The additional animal experiments were scientifically justified.,The additional animal experiments were ethically justified.		It was not feasible to conduct the additional animal experiments with time, resources, facilities, expertise, and/or collaborators.,The additional animal experiments would have been beyond the study's scope.		Publication delays,Manuscript rejection or withdrawal,Publishing in lower impact journals		No	Yes	Strong preliminary data gives confidence to the reader that proposed project will be successful	Man		Uttar Pradesh	Other (please specify):	Basic research in Cardiovascular Diseases	11	IBS-email
120	Yes	Selection of animal-based methods was purely a self-choice out of passion for the pre-clinical testing of therapeutics, that could be used as a stepping stone for translational research	Yes	less expensive, controlled system models for generating data prior to animal experimentation, avoiding obtaining ethics and regulatory approvals which is hectic and includes lots of documentation, wider acceptance of non-animal based models in peer reviewed journals, mechanistic studies in depth	Yes	4	0			The additional animal experiments were not scientifically justified.,A nonanimal alternative was provided in response to the suggested animal experiments.,It was not feasible to conduct the additional animal experiments with time, resources, facilities, expertise, and/or collaborators.,The additional animal experiments would have been beyond the study's scope.		Publishing in lower impact journals,Demoralization or discouragement,Negative impacts in obtaining funding		No	Yes	Reviewers of the grant proposals suggested the inclusion of animal experiments in their comments and I felt that even if I would have incluided that part they would have rejected the grant. I felt totally demotivated as the entire granting process is purely subjective and include a lot of compounding factors.	Woman		Karmataka	Molecular and cellular biology		11	IBS-email
105	Yes	Animal studies are essential for Validation of in vitro findings, Improving translational readiness, behavioral and organ function studies.	Yes	For initial screening cell models are used before trying in animal models. Animal ethics committee demands such studies.	Yes	20	5	The additional animal experiments were scientifically justified.,The additional animal experiments were ethically justified.,It was feasible to conduct the additional animal experiments with time, resources, facilities, expertise, and/or collaborators.,The additional animal experiments were approved by the appropriate ethics committee.		The additional animal experiments were not scientifically justified.,The additional animal experiments were not ethically justified.,The manuscript was submitted to a different journal.,It was not feasible to conduct the additional animal experiments with time, resources, facilities, expertise, and/or collaborators.,The additional animal experiments would have been beyond the study's scope.		Publication delays,Manuscript rejection or withdrawal,Publishing in lower impact journals,Demoralization or discouragement		No	No		Man		Tamil Nadu	Biotechnology		12	IBS-email
300	Yes	That was before connected to in vitro alternatives	Yes	There has never been any pressure. It's my own choice.	Yes	1	0			The manuscript was submitted to a different journal.		None of the above		No	No		Man		Tamil Nadu	Toxicology		46	AIC-email
20	Yes	Not possible to do experimental biology work without using live animal model system	No											No	Not applicable (I've never submitted a grant without animal experiments)		Man		West Bengal	Other (please specify):	Zoology	15	IBS-email
11	Yes	Safety n accuracy	No											Yes	Yes	No	Woman		Gujarat	Pharmacology		7	IBS-email
9	Yes	I used animal based methods to suggest for animal conservation, and to extend my studies for the benefit of humans.	No											No	No		Man		Jammu and Kashmir	Other (please specify):	Life sciences	6	IBS-email
76	No		No												Yes	Animal experiments would have given more authenticity to the results	Man		Jammu and Kashmir	Other (please specify):	Mushroom Biology	18	IBS-email
27	Yes	Incentives include generating reliable preclinical data for safety and efficacy, which are critical for advancing research and meeting ethical standards.	Yes	The selection of nonanimal-based methods is driven by ethical considerations, advancements in technology like in vitro and in silico models, and regulatory encouragement to reduce animal use. Incentives include cost efficiency, faster results, and the potential for more human-relevant data, aligning with the principles of the 3Rs (Replacement, Reduction, Refinement).	Yes	17	75	The additional animal experiments were scientifically justified.		Other (please specify):		None of the above		Yes	Yes	f the lack of animal experiments in a grant proposal negatively influenced its evaluation, it is often due to concerns about the perceived reliability and applicability of nonanimal methods for addressing complex biological questions. Reviewers may question whether alternative methods can generate data robust enough to meet regulatory or scientific standards.	Man		Uttar Pradesh	Pharmacology		33	IBS-email
16	Yes	The work required extensive evaluation of the developed material for human application due to which in vivo studies were conducted.	Yes	The research work necessitated use of in-vitro methods for conducting preliminary studies.	No									No	Yes	The reviewers feel the study is incomplete without in-vivo experiments.	Woman		Chandigarh	Bioengineering		2	IBS-email
210	Yes		Yes		No									No	Yes		Woman		Delhi (National Capital Territory)	Biomedical and clinical research		28	HSI-email
7	Yes	Yes. If the study is conducted on an animal model publication reviewers consider it is more relevant than prokaryotic models.	Yes	No, we choose work with the animal models for the sake of convenience.	Yes	1	0			The additional animal experiments were not ethically justified.		Publication delays		Yes	Yes	If the animal experiments are not done the proposal itself was consider inferior to the one that involves animal studies.	Man		Karmataka	Biotechnology		9	IBS-email
180	Yes	None	Yes	NOne. to model human disease specifically	No									No	No		Man		Tamil Nadu	Biomedical and clinical research		45	IBS-email
2	No		Yes	We use the invertebrate system Drosophila, hence I have selected for non-animal-based model. However, it has all the many advantages of animal model, primarily being an in-vivo system.	No										No		Man		Maharashtra	Biotechnology		0	IBS-email
41	Yes	As hematopoietic stem cell function only can be assessed in vivo and stem cell differentiation and exhaustion only can be studied in in Vivo conditions.	Yes	Explant culture, speroid derived from huma samples for drug efficacy testing and pathways analysis.	Yes	3	40	The additional animal experiments were scientifically justified.,The additional animal experiments were ethically justified.,The additional animal experiments increased the chance of publication.,It was feasible to conduct the additional animal experiments with time, resources, facilities, expertise, and/or collaborators.,The additional animal experiments were approved by the appropriate ethics c…		A nonanimal alternative was provided in response to the suggested animal experiments.,The manuscript was submitted to a different journal.,It was not feasible to conduct the additional animal experiments with time, resources, facilities, expertise, and/or collaborators.		Manuscript rejection or withdrawal,Publishing in lower impact journals		No	Yes	Concern about in Vivo applications pf proposed hypothesis and planning.	Man		Uttar Pradesh	Molecular and cellular biology		15	HSI-email
7	Yes	animal based method are more reliable	Yes	non animal based method is not reliable as compare to animal based method	No									No	No		Woman		Haryana	Pharmacology		10	HSI-email
32	Yes	I mostly work on ex vivo samples to avoid the ever changing behavior of in vitro culture system.	Yes	Ex vivo systems avoid the heterogeneity of in vitro culture system.	Yes	7	2	The additional animal experiments were scientifically justified.,The additional animal experiments increased the chance of publication.		It was not feasible to conduct the additional animal experiments with time, resources, facilities, expertise, and/or collaborators.,The additional animal experiments would have been beyond the study's scope.		Manuscript rejection or withdrawal,Publishing in lower impact journals,Demoralization or discouragement,Negative impacts in obtaining funding		No	Yes	It was suggested to have animal models.	Man		West Bengal	Molecular and cellular biology		13	IBS-email
57	Yes	To monitor the inter-organ communications, distribution of pathogens in the different organs and organ specific immune cell profiling, animal-based methods are selected.	Yes	We take cell line and primary cells to infect with Mycobacterium tuberculosis and to understand at the complex system observed in the host, animal experiments are essential.	No									No	Yes	Animal expetiments give more molecular details and may not be the mechanistic details observed in in vitro systems.	Man		Delhi (National Capital Territory)	Biochemistry		17	HSI-email
30	No		Yes	The decision to adopt nonanimal-based methods in my research primarily stemmed from a combination of ethical considerations and the scientific precision they offer. These methods allow for more controlled experiments and reduce the variability introduced by biological systems, which is crucial in the accurate study of molecular pathways in cancer research.	No										Yes	Yes, I have felt that the lack of animal experiments in some of my grant proposals negatively influenced their evaluation. Reviewers have occasionally expressed concerns about the translational relevance and robustness of findings derived solely from in vitro or computational models, suggesting that including animal studies could enhance the application's potential impact and feasibility.	Man		Uttar Pradesh	Molecular and cellular biology		1	IBS-email
26	Yes	Liver homogenate of mice	Yes	I have used Allium cepa and Vigna radiata to toxicity assay.	No									No	No		Man		Uttar Pradesh	Microbiology		3	HSI-email
131	No		Yes	difficulty in receiving incentives	No										No		Woman		Nagaland	Neuroscience		38	AIC-social
2	No		No												Not applicable (I've never submitted a grant without animal experiments)								IBS-email
