# Supplementary material for: A survey to evaluate animal methods bias experienced by India-based researchers in the peer review of manuscripts and grant applications
Source: NAM J. 2025 Aug 6;1:100042. doi: 10.1016/j.namjnl.2025.100042 (PMC13288646; doi:10.1016/j.namjnl.2025.100042)
Supplement: application 4 [file mmc4.xlsx]

## Sheet: Responses to Q4
Responses to Q4 (Key factors, incentives for using animal studies)	Binning
1. To understand the mechanism underlying the disease I was studying	Mechanistic understanding argument		Final compilation of responses
2. To study the role of genes or proteins in physiology of animals.	Mechanistic understanding argument		Arguments	No of responses
3. It is not the pressure or incentive. Preclinical animal model studies are needed to understand what's happening at the whole metabolism level	Systemic understanding		Understanding Mechanism of Action (MoA)	4
4. Disease model, difficult to study in vitro, in vitro model doesn't mimick the disease completely	Mimcking biological complexity		Mimicking biological complexity	16
5. My studies of assessing 'virulence' of pathogens are not possible without a model host. I use the worm C. elegans as a model host.	Mimcking biological complexity		Validating in vitro finding	19
6. Proof of concept	Performing PoC experiments		Practical advantages (monetary, reagents, existing ethics consent)	2
7. To get more insightful meaning and better impact publications	Publication and Peer Review Expectations		Publication and Peer Review Expectations	3
8. In one paper, the reviewers suggested cell culture based studies to validate the results	NA		Amenable to genetic manipulation	3
9. In mycobacteria research, animal experiment are the first step to validate that lab-based results are true and viable in in vivo.	Validating in vitro findings		Perception that animal models are more reliable/valuable	4
10. In biology, it is important to validate the findings uisng in vitro and in vivo models	Validating in vitro findings		Performing PoC experiments	4
11. Good research work and Authenticate the data and IVIVC	Validating in vitro findings		Human tissues/sample unavailable	2
12. I work on gut immunology and it is very difficult to study the immunological aspects of some diseases , particularly those occurring in the ileum due to lack of ileal biopsies. Further animal models allow us to test infection models in vulnerable populations, such as neonates or pregnant mice , and ethical considerations for doing so in humans would be greater.	Other/Lack of human tissues		NA (reasons not listed)	4
13. lack of appropriate human-derived models to design a clinical trial for risk and efficacy assessments	Mimcking biological complexity
14. applications, money and commerical level	Practical advantages (monetary, reagents, existing ethics consent)
15. more reliable	Perception that animal models are more reliable
16. easy genetic manipuations	Amenable to genetic manipulation
17. answers to fundamental questions that were raised after performing human studies	Mechanistic understanding argument
18. Necessary to validate in-vitro results in animal models/ cell lines to publish in high impact factor journals	Validating in vitro findings
19. Physiologically more relevant system	Mimcking biological complexity
20. Requirement for performing to extend it to human extrapolation	Validating in vitro findings
21. The complexities of live animal cannot be replicated in in vitro single cell based systems, and for proper understanding, in vivo models and organs are necessary.	Mimcking biological complexity
22. Validating in an organism	Validating in vitro findings
23. Phylogenetic position at the base if eumetazoa. Unique regeneration capabilities.	Validating in vitro findings
24. Animal cell derived invitro model like cell culture to study signalling pathways	Mechanistic understanding argument
25. Development of Monoclonal antibodies required the use of mice	Mimcking biological complexity
26. I used mainly insect (drsophila fly) and zebrafish as animal system. advantage was that of genetic and availability of reagents.	Amenable to genetic manipulation
27. to validate biological output beyond 2D cell culture experiments. This purely for scientific curiosity and not influenced by any peer pressure or incentives	Validating in vitro findings
28. Pre-clinical trials and development of the drug	Validating in vitro findings
29. Animal models are used to test the hypothesis under in vivo condition.	Validating in vitro findings
30. Better possibilities of acceptance by reviewers and editors.	Publication and Peer Review Expectations
31. Animal data is more valuable than in vitro data	Perception that animal models are more reliable/valuable
32. Animal-based model use was for extracting the cells as there was no alternative cell type commercially available.	Other/Lack of human tissues
33. Ethics approval	Practical advantages (monetary, reagents, existing ethics consent)
34. My Science and Questions that I ask in my domain	NA
35. Validation of in vitro or computational experimental results	Validating in vitro findings
36. Used when it is absolutely required to prove the hypothesis	Validating in vitro findings
37. Invivo method for the study parameters	Validating in vitro findings
38. Availability of genetically modified strains have been used by me	Amenable to genetic manipulation
39. Animal use in experiments has been soley based on the research question and the hypothesis	Mimcking biological complexity
40. The kind of research questions we ask need animal experiments and can't be simulated in total in vitro.	Mimcking biological complexity
41. proof of concept studies	Performing PoC experiments
42. Bacterial/ yeast pathogen's virulence can not be assayed in absence of the host. For this reason, we are using the nematode worm C. elegans as a model host.	Performing PoC experiments
43. I have conducted animal experiment studies on disease induction, toxicity evaluation, and drug treatments, focusing on Alzheimer’s disease models. My work includes biochemical, neurochemical, and histopathological analyses for therapeutic insights.	Mimcking biological complexity
44. I study animal development to gain insights into congenital diseases. Animal models are indispensable for such studies.	Mimcking biological complexity
45. Primary cultures from both donated human tissue and animal models serve as the best way to understand biological mechanisms.	Mimcking biological complexity
46. In- vivo evaluation of pathogenic potential of a microbe	Validating in vitro findings
47. immunity study is not possible without animal study	Mimcking biological complexity
48. In-vitro experiments cannot recapitulate disease development like cardiovascular diseases. All organs are inter-connected and only in vivo animal based experiment recapitulate the true scenario. working in isolation in a cell line is of no use.	Mimcking biological complexity
49. Selection of animal-based methods was purely a self-choice out of passion for the pre-clinical testing of therapeutics, that could be used as a stepping stone for translational research	Validating in vitro findings
50. Animal studies are essential for Validation of in vitro findings, Improving translational readiness, behavioral and organ function studies.	Validating in vitro findings
51. That was before connected to in vitro alternatives	NA
52. Not possible to do experimental biology work without using live animal model system	Mimcking biological complexity
53. Safety n accuracy	Validating in vitro findings
54. I used animal based methods to suggest for animal conservation, and to extend my studies for the benefit of humans.	Performing PoC experiments
55. Incentives include generating reliable preclinical data for safety and efficacy, which are critical for advancing research and meeting ethical standards.	Validating in vitro findings
56. The work required extensive evaluation of the developed material for human application due to which in vivo studies were conducted.	Validating in vitro findings
57. Yes. If the study is conducted on an animal model publication reviewers consider it is more relevant than prokaryotic models.	Publication and Peer Review Expectations
58. As hematopoietic stem cell function only can be assessed in vivo and stem cell differentiation and exhaustion only can be studied in in Vivo conditions.	Mimcking biological complexity
59. animal based method are more reliable	Perception that animal models are more reliable/valuable
60. I mostly work on ex vivo samples to avoid the ever changing behavior of in vitro culture system.	Perception that animal models are more reliable/valuable
61. To monitor the inter-organ communications, distribution of pathogens in the different organs and organ specific immune cell profiling, animal-based methods are selected.	Mimcking biological complexity
62. Liver homogenate of mice	NA

## Sheet: Responses to Q6
Responses to Q6 (Key factors, incentives for using non-animal studies)	Binning		Final compilation of responses
1. Funding	Practical advantages (monetary, reagents, existing ethics consent)		Arguments	No of responses
2. I HAVE NO INCENTIVES SO FAR	NA		Practical advantages (monetary, reagents, existing ethics consent)	13
3. 3D microphysiological disease model fabrication for high throughput drug screening is the need for accelerating the drug discovery process.	Physiological relevance		Physiological relevance	21
4. no factors have influenced my selection. it's based on the objectives of my studies (no reason provided).	Physiological relevance		To study Mechanism of Action (MoA)	7
5. Respect for animals, budget and three Rs in practice	Practical advantages (monetary, reagents, existing ethics consent)		Conducting PoC experiments	8
6. As a Microbiologist, I have used microbial cells, i.e., bacterial system as preliminary model due to the easy availability and cheaper than others.	Practical advantages (monetary, reagents, existing ethics consent)		Validating animal data	4
7. ease of work, access to animal free system,	Practical advantages (monetary, reagents, existing ethics consent)		NA (no specific reason listed)	9
8. We use the invertebrate system Drosophila, hence I have selected for non-animal-based model. However, it has all the many advantages of animal model, primarily being an in-vivo system (not NAM).	NA - Do not use a NAM
9. The decision to adopt nonanimal-based methods in my research primarily stemmed from a combination of ethical considerations and the scientific precision they offer. These methods allow for more controlled experiments and reduce the variability introduced by biological systems, which is crucial in the accurate study of molecular pathways in cancer research.	Scientific precision and less variability
10. difficulty in receiving incentives	NA - no factors listed
11. Human samples were available and sufficient for the scope of this study	Physiological relevance
12. To study the mechanism of action of any protein.	To study Mechanism of Action (MoA)
13. Clinical research needs to be performed with human derived biological fluids or tissues and often extended with appropriate surrogate tissues of human-origin and near simulalting cell models	Physiological relevance
14. For mechanistic experiments where you need a lot of cell for robust biochemical and cell biology experiments	To study Mechanism of Action (MoA)
15. In vitro experiments move bit faster, and at somewhat lesser cost. There are not much ethical issues.	Practical advantages (monetary, reagents, existing ethics consent)
16. Ease of use, availability, cheaper reagents	Practical advantages (monetary, reagents, existing ethics consent)
17. in vitro method was crucial to test the hypothesis.	Physiological relevance
18. To properly address the query in science, we need in vitro and in vivo models (not NAM)	NA - no factors listed
19. It Gives basic Idea and also help to establish IVIVC	Conducting PoC experiments
20. I prefer cell lines when we are studying a drug , or looking at the effects of an infection on a pur culture, such as epithelial cells or macrophages. However , they do not provide a comprehensive picture with respect to immunology.Human samples/biopsies provide better ideas of the immune microenvironment , but teh huge amounts of variations in human behaviour (different diets, exposure to al…	Physiological relevance
21. in vitro human models (sub cellular fractions, recombinant enzymes, cell-based models provide mechanistic data that either support or not support animal derived data. Such data is essential to make critical Go/NoGo decisions of whether (or not) to conduct human clinical trials. .	To study Mechanism of Action (MoA)
22. applications (in complete sentence)	NA
23. no ethical permission required	Practical advantages (monetary, reagents, existing ethics consent)
24. non availability of humanised models and tissues	Practical advantages (monetary, reagents, existing ethics consent)
25. Preliminary data generation to understand the functioning of my experimental model	Conducting PoC experiments
26. To understand the effect on human cells. We only perform in vitro cell line based studies.	Physiological relevance
27. Understanding basic signalling in cells.	To study Mechanism of Action (MoA)
28. In vitro studies were perfomed to understand the biochemical interactions of target molecules.	To study Mechanism of Action (MoA)
29. Non animal based cell culture system is easy to handle and study signalling pathways and functions of particular gene	To study Mechanism of Action (MoA)
30. in vitro experimental models using human cancer cell lines are excellent experimental resources	Physiological relevance
31. What ever question can be answered in cell lines, i dont consider animals.	Physiological relevance
32. To validate biological outcome in human cells or cell-based models for purely scientific curiosity and the decision was never influenced by any external pressure or incentive	Validating animal data
33. Preliminary drug testing	Conducting PoC experiments
34. To establish the hypothesis. Perform molecular experiments and generate proof of principle.	Conducting PoC experiments
35. reliability of biotransformation of molecules in non animal cells	Physiological relevance
36. Simplicity and less expensive methods	Practical advantages (monetary, reagents, existing ethics consent)
37. In vitro cell based assays mainly for cytotoxicity and cellular phenomena like cell migration, proliferation, adhesion, differentiation	Physiological relevance
38. To validate invitro findings is big challenge using animal models	Validating animal data
39. Non-animal model usage is made to reduce the dependency on animal-based models. And development and use of this method is my best professional choice.	Physiological relevance
40. We use cell lines extensively for screening purpose	Conducting PoC experiments
41. Validation of results from in vitro or animal models	Validating animal data
42. My institution doesn’t have animal facility, outsourcing is cost prohibitive	Practical advantages (monetary, reagents, existing ethics consent)
43. To address issues on Immunology in Human diseases I have used biological samples from humans	Physiological relevance
44. Based on the research question and the hypothesis being tested with the most relevant methods available.	Physiological relevance
45. There were no pressures or incentives. The type of questions asked could be addressed using in silico methods	Physiological relevance
46. More physiologically relevant	Physiological relevance
47. In my experiments for investigating effects of various anti-pathogenic formulations on bacterial pathogens, in vitro assays are essential.	Physiological relevance
48. Where animal models are not required or to prove hypotheses derived from animal experiments, nonanimal-based studies are useful.	Conducting PoC experiments
49. Donated tissue from disease conditions reflect changes in situ and therefore provide extremely necessary information about disease progression and physiology.	Physiological relevance
50. animal ethical pressure and cost	Practical advantages (monetary, reagents, existing ethics consent)
51. Validation of the rodent data in humans to show that some part of mechanism are conserved across human and rodents.	Validating animal data
52. less expensive, controlled system models for generating data prior to animal experimentation, avoiding obtaining ethics and regulatory approvals which is hectic and includes lots of documentation, wider acceptance of non-animal based models in peer reviewed journals, mechanistic studies in depth	Practical advantages (monetary, reagents, existing ethics consent)
53. For initial screening cell models are used before trying in animal models. Animal ethics committee demands such studies.	Conducting PoC experiments
54. There has never been any pressure. It's my own choice.	No reason listed -NA
55. The selection of nonanimal-based methods is driven by ethical considerations, advancements in technology like in vitro and in silico models, and regulatory encouragement to reduce animal use. Incentives include cost efficiency, faster results, and the potential for more human-relevant data, aligning with the principles of the 3Rs (Replacement, Reduction, Refinement).	Practical advantages (monetary, reagents, existing ethics consent)
56. The research work necessitated use of in-vitro methods for conducting preliminary studies.	Conducting PoC experiments
57. NOne. to model human disease specifically	Physiological relevance
58. Explant culture, speroid derived from huma samples for drug efficacy testing and pathways analysis.	Physiological relevance
59. non animal based method is not reliable as compare to animal based method (Not application)	No reason listed -NA
60. Ex vivo systems avoid the heterogeneity of in vitro culture system (ex vivo is also NAM).	Physiological relevance
61. We take cell line and primary cells to infect with Mycobacterium tuberculosis and to understand the complex system observed in the host, animal experiments are essential. (this is for animal models, and not NAMs)	NA - not relevant answer to the question
62. I have used Allium cepa and Vigna radiata to toxicity assay. (no reason provided)	NA - not relevant answer to the question

## Sheet: Responses to Q16
Responses to Q6 (Key factors, incentives for using non-animal studies)	Binning		Final compilation of responses
1. Rejected	NA : No reason provided		Arguments	No of responses
2. As a disease-biologist, I strongly advise that in vitro studies should be extended and supported by preclinical animal studies and then by clinical studies	Required animal-data based validation		Required animal-data based validation	16
3. Reviewer will say that there is no novelty	Lack of animal research percieved lacking novelty/incomplete		Lack of animal research percieved lacking novelty/incomplete	14
4. While defending a grant presented to Gujarat State Biotech Mission, which was on a classical Ayurvedic formulation 'Triphala', the review panel kept on insisting on toxicity studies in rat/mice type of animals. They simply failed to understand that for such formulations with thousands of years of history of safe usage, there is no need to show safety in animals (and killing them unnecessarily)…	Lack of understanding that animals may not be needed for that research		Lack of understanding that animals may not be needed for that research	1
5. It was considered as incomplete work.	Lack of animal research percieved lacking novelty/incomplete		NA	7
6. I was asked to incorporate knock out animal experiments without that, the study might not be meaningful	Lack of animal research percieved lacking novelty/incomplete
7. My supervisors' first grant was rejected because most of the claims were based on in-vitro studies	Lack of animal research percieved lacking novelty/incomplete
8. The Data is more authenticate with these studies	Lack of animal research percieved lacking novelty/incomplete
9. Without Funding - Laboratory Shuts Down (1) employees do not get paid,(2) laboratory monthly maintenance costs including facility rents, electricity bills cannot be paid . Need to look for another job	NA- no relevant answer
10. I felt that lack of animal experiments in the proposal indicates that there is no proper validation of your research work without preclinical models	Required animal-data based validation
11. My work is on nanobiotechnology-microbiology, it often brings up questions on the toxicity/cytotoxicity evaluation; although our primary scope/objectives are well established. This creates immense pressure to pursue secondary goals which is extremely laborious wet-lab experiments in addition to the existing research objectives.	Required animal-data based validation
12. the validation of the results in an animal model was requested by the reviewer	Required animal-data based validation
13. If I would have got the chance to do the animal/non-animal in-vitro/in-vivo testing, then the experiment would have been validated properly or say more accurately.	Required animal-data based validation
14. Most often the grant application was rejected.	NA- no relevant answer
15. Not during the grant proposal submission, but while submitting the manuscript to a good impact factor journal it is a general observation that without animal based studies, oriented towards the discovery of new therapeutic products, you can't publish your work in a high reputed journal.	NA- no relevant answer
16. I am a cancer biologist, working on cancer stem cell. My work has direct translational implications. To provide proof of principles and test the hypothesis in pre-clinical models, animal experiments are necessary to be conducted .	Required animal-data based validation
17. never experienced	NA- no relevant answer
18. The proposals get rejected	NA- no relevant answer
19. Grant proposals without animal experiments stood a lower chance of funding	Required animal-data based validation
20. Mostly reviewer ask for the data produced in animal for replication to human	Required animal-data based validation
21. Animal experiments were required for the project and the project would not have been funded without the experiments	Required animal-data based validation
22. I have felt that In vivo experimentation either in animals or in humans	Required animal-data based validation
the methodology was not considered robust	Required animal-data based validation
23. The review panel (at GSBTM) failed to understand that while investigating traditional medicine formulations like 'Triphala' with a long history of safe human usage, there is no need to do toxicity studies in animals like rats or mice. They also seemed unaware of the increasing popularity of C. elegans and its biological relevance as a model organism. That made them reject the grant.	NA- repeat answer
24. Animal experiments are\ required in cases where animal development is studied.	Required animal-data based validation
25. Grant proposals were criticised for being solely in vitro and therefore lacking dimension. Also validity of experimental results were questioned in the larger context.	Lack of animal research percieved lacking novelty/incomplete
26. without animal study they said feasibility of grant,reject,reduce money	Lack of animal research percieved lacking novelty/incomplete
27. I am a very new PI. I work on antimicrobials, and I felt in some job interviews they wanted me to work on host pathogen interactions. Having work limited to bacteria was viewed as not strong enough	Lack of animal research percieved lacking novelty/incomplete
28. Strong preliminary data gives confidence to the reader that proposed project will be successful	Lack of animal research percieved lacking novelty/incomplete
29. Reviewers of the grant proposals suggested the inclusion of animal experiments in their comments and I felt that even if I would have incluided that part they would have rejected the grant. I felt totally demotivated as the entire granting process is purely subjective and include a lot of compounding factors.	Lack of animal research percieved lacking novelty/incomplete
30. Animal experiments would have given more authenticity to the results	Lack of animal research percieved lacking novelty/incomplete
31. f the lack of animal experiments in a grant proposal negatively influenced its evaluation, it is often due to concerns about the perceived reliability and applicability of nonanimal methods for addressing complex biological questions. Reviewers may question whether alternative methods can generate data robust enough to meet regulatory or scientific standards.	Lack of animal research percieved lacking novelty/incomplete
32. The reviewers feel the study is incomplete without in-vivo experiments.	Lack of animal research percieved lacking novelty/incomplete
33. If the animal experiments are not done the proposal itself was consider inferior to the one that involves animal studies.	Lack of animal research percieved lacking novelty/incomplete
34. Concern about in Vivo applications pf proposed hypothesis and planning.	Required animal-data based validation
35. It was suggested to have animal models. (No reason listed)	Required animal-data based validation
36. Animal expetiments give more molecular details and may not be the mechanistic details observed in in vitro systems.	Required animal-data based validation
37. Yes, I have felt that the lack of animal experiments in some of my grant proposals negatively influenced their evaluation. Reviewers have occasionally expressed concerns about the translational relevance and robustness of findings derived solely from in vitro or computational models, suggesting that including animal studies could enhance the application's potential impact and feasibility.	Required animal-data based validation
